# Supplementary material for: ﻿Biogeographic factors contributing to the diversification of Euphoniinae (Aves, Passeriformes, Fringillidae): a phylogenetic and ancestral areas analysis
Source: Zookeys. 2024 Jan 8;1188:169–95. doi: 10.3897/zookeys.1188.107047 (PMC10790576; doi:10.3897/zookeys.1188.107047)
Supplement: XML Treatment for Rufiphonia [file zookeys.1188.107047-treatment1.xml]

<!DOCTYPE tp:taxon-treatment
  PUBLIC "-//TaxonX//DTD Taxonomic Treatment Publishing DTD v0 20100105//EN" "tax-treatment-NSO.dtd">
<tp:taxon-treatment xmlns:tp="http://www.plazi.org/taxpub"><tp:treatment-meta><kwd-group><label>Taxon classification</label><kwd>
                <named-content content-type="kingdom">Animalia</named-content>
              </kwd><kwd>
                <named-content content-type="order">Passeriformes</named-content>
              </kwd><kwd>
                <named-content content-type="family">Fringillidae</named-content>
              </kwd></kwd-group><mixed-citation publication-type="journal"><person-group><name><surname>Vázquez-López</surname><given-names>Melisa</given-names></name><name><surname>Ramírez-Barrera</surname><given-names>Sandra M.</given-names></name><name><surname>Terrones-Ramírez</surname><given-names>Alondra K.</given-names></name><name><surname>Robles-Bello</surname><given-names>Sahid M.</given-names></name><name><surname>Nieto-Montes de Oca</surname><given-names>Adrián</given-names></name><name><surname>Ruegg</surname><given-names>Kristen</given-names></name><name><surname>Hernández-Baños</surname><given-names>Blanca E.</given-names></name></person-group><article-title>﻿Biogeographic factors contributing to the diversification of <tp:taxon-name><tp:taxon-name-part taxon-name-part-type="subfamily">Euphoniinae</tp:taxon-name-part></tp:taxon-name> (<tp:taxon-name><tp:taxon-name-part taxon-name-part-type="class">Aves</tp:taxon-name-part></tp:taxon-name>, <tp:taxon-name><tp:taxon-name-part taxon-name-part-type="order">Passeriformes</tp:taxon-name-part></tp:taxon-name>, <tp:taxon-name><tp:taxon-name-part taxon-name-part-type="family">Fringillidae</tp:taxon-name-part></tp:taxon-name>): a phylogenetic and ancestral areas analysis</article-title><source>Zookeys</source><day>08</day><month>01</month><year>2024</year><volume>1188</volume><fpage>169</fpage><lpage>195</lpage><pub-id pub-id-type="doi">10.3897/zookeys.1188.107047</pub-id></mixed-citation></tp:treatment-meta><tp:nomenclature><label>﻿</label><tp:taxon-name>
              <object-id xmlns:xlink="http://www.w3.org/1999/xlink" content-type="arpha" xlink:type="simple">2C2D9176-4AAB-596A-8361-C4635F678C4C</object-id>
              <tp:taxon-name-part taxon-name-part-type="genus" reg="Rufiphonia">Rufiphonia</tp:taxon-name-part>
              <object-id xmlns:xlink="http://www.w3.org/1999/xlink" content-type="zoobank" xlink:type="simple">https://zoobank.org/D112E1E4-502C-438F-BF66-2C081D6D5745</object-id>
            </tp:taxon-name><tp:taxon-authority>Vázquez-López &amp; Hernández-Baños</tp:taxon-authority><tp:taxon-status xmlns:xlink="http://www.w3.org/1999/xlink" xlink:type="simple">gen. nov.</tp:taxon-status></tp:nomenclature><tp:treatment-sec sec-type="type species" id="SECID0EA2BI"><title>Type species.</title><p><italic><tp:taxon-name><tp:taxon-name-part taxon-name-part-type="genus" reg="Rufiphonia">Rufiphonia</tp:taxon-name-part><tp:taxon-name-part taxon-name-part-type="species" reg="rufiventris">rufiventris</tp:taxon-name-part></tp:taxon-name></italic> (Vieillot, 1819). Type locality: Perú.</p></tp:treatment-sec><tp:treatment-sec sec-type="Included species" id="SECID0ER2BI"><title>Included species.</title><p><italic><tp:taxon-name><tp:taxon-name-part taxon-name-part-type="genus" reg="Rufiphonia">Rufiphonia</tp:taxon-name-part><tp:taxon-name-part taxon-name-part-type="species" reg="fulvicrissa">fulvicrissa</tp:taxon-name-part></tp:taxon-name></italic> (Sclater, 1857), type locality: Santa Martha, New Granada; <italic><tp:taxon-name><tp:taxon-name-part taxon-name-part-type="genus" reg="Rufiphonia">R.</tp:taxon-name-part><tp:taxon-name-part taxon-name-part-type="species" reg="imitans">imitans</tp:taxon-name-part></tp:taxon-name></italic> (Hellmayr, 1936), type locality: El Pozo, Rio Terraba, Costa Rica; <italic><tp:taxon-name><tp:taxon-name-part taxon-name-part-type="genus" reg="Rufiphonia">R.</tp:taxon-name-part><tp:taxon-name-part taxon-name-part-type="species" reg="gouldi">gouldi</tp:taxon-name-part></tp:taxon-name></italic> (Sclater, 1857), type locality: Guatemala; <italic><tp:taxon-name><tp:taxon-name-part taxon-name-part-type="genus" reg="Rufiphonia">R.</tp:taxon-name-part><tp:taxon-name-part taxon-name-part-type="species" reg="mesochrysa">mesochrysa</tp:taxon-name-part></tp:taxon-name></italic> (Salvadori, 1873) type locality: No locality given, Bogotá, Colombia; <italic><tp:taxon-name><tp:taxon-name-part taxon-name-part-type="genus" reg="Rufiphonia">R.</tp:taxon-name-part><tp:taxon-name-part taxon-name-part-type="species" reg="anneae">anneae</tp:taxon-name-part></tp:taxon-name></italic> (Cassin, 1865), type locality: Santa Rosa, Costa Rica, <italic><tp:taxon-name><tp:taxon-name-part taxon-name-part-type="genus" reg="Rufiphonia">R.</tp:taxon-name-part><tp:taxon-name-part taxon-name-part-type="species" reg="xanthogaster">xanthogaster</tp:taxon-name-part></tp:taxon-name></italic> (Sundevall, 1834), type locality: Río de Janeiro, Brazil; <italic><tp:taxon-name><tp:taxon-name-part taxon-name-part-type="genus" reg="Rufiphonia">R.</tp:taxon-name-part><tp:taxon-name-part taxon-name-part-type="species" reg="pectoralis">pectoralis</tp:taxon-name-part></tp:taxon-name></italic> (Latham, 1801), and <italic><tp:taxon-name><tp:taxon-name-part taxon-name-part-type="genus" reg="Rufiphonia">R.</tp:taxon-name-part><tp:taxon-name-part taxon-name-part-type="species" reg="cayennensis">cayennensis</tp:taxon-name-part></tp:taxon-name></italic> (Gmelin, 1789), type locality: Guyana.</p></tp:treatment-sec><tp:treatment-sec sec-type="description" id="SECID0EU5BI"><title>Morphological description.</title><p>Most males of this genus display the classic <italic><tp:taxon-name><tp:taxon-name-part taxon-name-part-type="genus" reg="Euphonia">Euphonia</tp:taxon-name-part></tp:taxon-name></italic> pattern of dark blue throat and back with yellow belly, with four exceptions. <italic><tp:taxon-name><tp:taxon-name-part taxon-name-part-type="genus" reg="Rufiphonia">R.</tp:taxon-name-part><tp:taxon-name-part taxon-name-part-type="species" reg="gouldi">gouldi</tp:taxon-name-part></tp:taxon-name></italic> and <italic><tp:taxon-name><tp:taxon-name-part taxon-name-part-type="genus" reg="Rufiphonia">R.</tp:taxon-name-part><tp:taxon-name-part taxon-name-part-type="species" reg="mesochrysa">mesochrysa</tp:taxon-name-part></tp:taxon-name></italic> have olive upper parts with grey-blue glosses. The males of <italic><tp:taxon-name><tp:taxon-name-part taxon-name-part-type="genus" reg="Rufiphonia">R.</tp:taxon-name-part><tp:taxon-name-part taxon-name-part-type="species" reg="cayennensis">cayennensis</tp:taxon-name-part></tp:taxon-name></italic> and <italic><tp:taxon-name><tp:taxon-name-part taxon-name-part-type="genus" reg="Rufiphonia">R.</tp:taxon-name-part><tp:taxon-name-part taxon-name-part-type="species" reg="pectoralis">pectoralis</tp:taxon-name-part></tp:taxon-name></italic> have predominantly dark and glossy metallic-blue plumage. Also, the males could have a forehead in yellow or rufous, a rufous belly, and undertail coverts in rufous. The females are primarily olive with contrasting rufous patches on the forehead, belly, or undertail coverts.</p></tp:treatment-sec><tp:treatment-sec sec-type="diagnosis" id="SECID0ENACI"><title>Diagnosis.</title><p>The new genus can be distinguished from all other <italic><tp:taxon-name><tp:taxon-name-part taxon-name-part-type="genus" reg="Euphonia">Euphonia</tp:taxon-name-part></tp:taxon-name></italic> species by the rufous color patches, which can be on the belly, the crest, and/or the undertail-coverts, in both male and female adults.</p></tp:treatment-sec></tp:taxon-treatment>
